# Supplementary material for: Tuneable poration: host defense peptides as sequence probes for antimicrobial mechanisms
Source: Sci Rep. 2018 Oct 8;8:14926. doi: 10.1038/s41598-018-33289-y (PMC6175903; doi:10.1038/s41598-018-33289-y)
Supplement: Supplementary file 2 — Movies S1-S4 [file 41598_2018_33289_MOESM2_ESM.zip]

Archive with 4 entries (4 files):
- 33289 Movie S4.mpg
- 33289 Movie S1.mpg
- 33289 Movie S2.mpg
- 33289 Movie S3.mpg
